# Supplementary material for: The Longitudinal Effect of Meditation on Resting-State Functional Connectivity Using Dynamic Arterial Spin Labeling: A Feasibility Study
Source: Brain Sci. 2021 Sep 24;11(10):1263. doi: 10.3390/brainsci11101263 (PMC8533789; doi:10.3390/brainsci11101263)
Supplement: Supplementary file 1 [file brainsci-11-01263-s001.zip]

Archive with 1 entries (1 files):
- brainsci-1326509-supplementary.pdf
